# Supplementary material for: Effect of Deep Cryogenic Treatment on Wear and Galling Properties of High-Speed Steels
Source: Materials (Basel). 2021 Dec 9;14(24):7561. doi: 10.3390/ma14247561 (PMC8705678; doi:10.3390/ma14247561)
Supplement: Supplementary file 1 [file materials-14-07561-s001.zip]

Archive with 1 entries (1 files):
- materials-1491507-supplementary.pdf
